# Supplementary material for: Developmental and Temperature-Driven Variations in Metabolic Profile and Antioxidant Capacity of Broccoli (Brassica oleracea var. cymosa)
Source: Plants (Basel). 2025 Jun 13;14(12):1825. doi: 10.3390/plants14121825 (PMC12196942; doi:10.3390/plants14121825)
Supplement: Supplementary file 1 [file plants-14-01825-s001.zip › Table S1.xlsx]

## Sheet: Table S1
	Correlations, Marked correlations are significant at p < ,05000 N=8 (Casewise deletion of missing data)
Variable	Chl a	Chl b	Chl	Chl a/b	Car	Chl+Car	Chl/Car	Porf	SS	GLS	PROT	NO3-	TP	TPA	THCA	TF	TFLO	TT	TPAN	K	Q	Fer ac	Sin ac	L-asc	H2O2	PROL	ABTS	DPPH	FRAP
Chl a	1
Chl b	0.938941	1
Chl	0.988094	0.980699	1
Chl a/b	-0.765789	-0.747728	-0.769503	1
Car	0.799149	0.547145	0.698773	-0.572372	1
Chl+Car	0.995811	0.966276	0.997937	-0.771027	0.74326	1
Chl/Car	0.584572	0.821903	0.699691	-0.593423	-0.002333	0.654155	1
Porf	0.961498	0.995136	0.991342	-0.758807	0.613843	0.982217	0.775947	1
SS	-0.330514	-0.519695	-0.420192	0.217684	0.133206	-0.381016	-0.707232	-0.488862	1
GLS	-0.389512	-0.442147	-0.419044	0.441697	-0.240737	-0.413505	-0.366835	-0.469874	0.055486	1
PROT	0.37399	0.333212	0.361515	-0.32589	0.257344	0.361193	0.218955	0.298929	-0.069069	0.559833	1
NO3-	0.740626	0.912775	0.829003	-0.666415	0.229934	0.795936	0.929719	0.880792	-0.469762	-0.513499	0.245919	1									s
TP	-0.422387	-0.606075	-0.511024	0.048932	0.056768	-0.472823	-0.649056	-0.556667	0.701117	0.137814	-0.156284	-0.613393	1
TPA	-0.408297	-0.591958	-0.496704	0.041636	0.06731	-0.458486	-0.638742	-0.540343	0.689272	0.110961	-0.172894	-0.601275	0.99896	1
THCA	0.128124	0.039864	0.090632	-0.547444	0.236621	0.105999	0.026519	0.082713	-0.095051	-0.169656	0.001996	-0.064994	0.538102	0.556117	1
TF	0.507525	0.463444	0.495628	-0.694808	0.441363	0.503135	0.327717	0.509015	-0.383533	-0.644207	-0.252346	0.309975	0.00287	0.027504	0.719499	1
TFLO	0.351769	0.17718	0.27912	-0.545012	0.592056	0.314178	-0.063299	0.257349	0.083047	-0.454044	-0.286188	-0.010664	0.52321	0.546821	0.788775	0.771035	1
TT	0.458325	0.697446	0.572301	-0.39786	-0.050659	0.53068	0.875926	0.666314	-0.462432	-0.572314	-0.10648	0.884183	-0.521397	-0.503423	-0.13095	0.203759	-0.018069	1
TPAN	0.071041	0.091817	0.081424	-0.044312	0.021882	0.078113	0.080123	0.131478	-0.370336	-0.652016	-0.649685	0.034956	-0.130362	-0.096156	0.359924	0.702971	0.429974	0.148243	1
K	0.477744	0.685821	0.578138	-0.592509	-0.021693	0.538738	0.844205	0.661692	-0.67546	-0.683558	-0.139957	0.779966	-0.541576	-0.521199	0.243831	0.661298	0.160298	0.74917	0.541059	1
Q	-0.264831	-0.280062	-0.275719	-0.131507	-0.125625	-0.269133	-0.180188	-0.24269	-0.005988	-0.510609	-0.693621	-0.268355	0.389285	0.403689	0.609746	0.673723	0.584214	-0.140179	0.717119	0.309501	1
Fer ac	-0.057408	-0.0951	-0.075145	-0.284166	0.086059	-0.062553	-0.099241	-0.045186	0.166245	-0.74739	-0.720272	-0.062574	0.423653	0.444131	0.560055	0.698016	0.708627	0.066368	0.677041	0.353552	0.914431	1
Sin ac	0.469045	0.241702	0.374613	-0.477708	0.780157	0.420368	-0.148287	0.320573	0.434681	-0.371175	-0.089117	0.070194	0.521935	0.537643	0.41683	0.393981	0.816182	0.021403	0.026792	-0.125887	0.138347	0.428126	1
L-asc	-0.786144	-0.733333	-0.774633	0.879694	-0.683452	-0.785795	-0.479819	-0.772249	0.095989	0.744552	0.054957	-0.638253	0.037927	0.02003	-0.425171	-0.76582	-0.690579	-0.481575	-0.288837	-0.590319	-0.267997	-0.524185	-0.680086	1
H2O2	0.616958	0.658956	0.645235	-0.215618	0.312341	0.63147	0.51598	0.64161	-0.740486	0.114979	0.367774	0.453917	-0.816137	-0.817472	-0.267959	0.150343	-0.210616	0.255104	0.019475	0.332272	-0.429728	-0.508641	-0.238526	-0.135574	1
PROL	-0.577552	-0.499315	-0.551462	0.887251	-0.57127	-0.567011	-0.347578	-0.541007	0.119294	0.439333	-0.036389	-0.373206	-0.273002	-0.284973	-0.75525	-0.79592	-0.837651	-0.23605	-0.179613	-0.431317	-0.404925	-0.532623	-0.67351	0.856142	-0.009373	1
ABTS	-0.715882	-0.813966	-0.770761	0.542919	-0.312386	-0.748868	-0.691745	-0.775148	0.230016	0.344807	-0.461602	-0.860233	0.665985	0.666447	0.311855	-0.082595	0.268117	-0.591706	0.157592	-0.535125	0.467063	0.275422	0.03593	0.479854	-0.485774	0.124364	1
DPPH	0.780885	0.708399	0.760496	-0.634418	0.725212	0.776322	0.369535	0.757032	-0.007491	-0.803192	-0.200786	0.602852	-0.152816	-0.130188	0.12839	0.597237	0.576314	0.513474	0.34063	0.470637	0.127182	0.448281	0.701371	-0.910053	0.178019	-0.607732	-0.498762	1
FRAP	0.301252	0.148985	0.237806	-0.583586	0.524073	0.269439	-0.034392	0.22123	0.114747	-0.435911	-0.272022	0.002199	0.575329	0.594694	0.809352	0.744556	0.986312	0.004919	0.345773	0.166044	0.600728	0.723961	0.802474	-0.693246	-0.278358	-0.877673	0.273205	0.535076	1
